# Supplementary material for: A versatile Plasmodium falciparum reporter line expressing NanoLuc enables highly sensitive multi-stage drug assays
Source: Commun Biol. 2023 Jul 12;6:713. doi: 10.1038/s42003-023-05078-5 (PMC10338434; doi:10.1038/s42003-023-05078-5)
Supplement: Supplementary file 4 — Supplementary Data [file 42003_2023_5078_MOESM4_ESM.xlsx]

## Sheet: Fig.1C
Days		WT			GFP-NanoLuc
0		0.1			0.1
1		0.24	0.27	0.22	0.36	0.17	0.16
2		0.47	0.71	0.36	0.58	0.32	0.29
3		1.91	1.46	1.37	1.21	1.51	1.73
4		2.92	2.38	2.22	2.72	2.4	2.52
5		5.96	5.48	5.88	5.49	4.6	5

## Sheet: Fig.2B
iRBC number	RLU
204500	1268616	1230072	1214245	1141853	1197618	1185420	1300127	1253645
102250	747779	730256	730740	733801	716327	709610	735532	737338
51125	404340	404756	394846	376526	389541	383214	404908	407807
25562.5	202614	195953	193727	190418	194408	185257	199066	198474
12781.2	105398	101620	98107	97050	98336	97597	99373	100846
6390.62	50032	50842	50051	48459	46389	48559	50787	49107
3195.31	26192	25758	24343	23330	23588	24947	24154	27639
1597.66	13039	12529	12850	12038	11684	12389	13944	12472
798.828	6453	6604	6887	6415	6690	6679	7566	6404
399.414	3359	2687	3151	3264	3359	2916	2744	2868
199.707	2019	1792	2649	1563	2226	2306	1696	2151
99.8535	1315	1302	809	982	868	1163	1086	1011
49.9268	820	679	705	828	558	462	457	1048
24.9634	343	370	424	591	343	264	308	509
12.4817	331	428	362	151	324	324	283	177

## Sheet: Fig.2D
log[Epoxomicin] (M)	Inhibition (% of control)					log[Atovaquone] (M)	Inhibition (% of control)					log[DHA] (M)	Inhibition (% of control)					log[Pyrimethamine] (M)	Inhibition (% of control)					log[Puromycin] (M)	Inhibition (% of control)					log[DSM265] (M)	Inhibition (% of control)					log[WR99210] (M)	Inhibition (% of control)				log[Blasticidin] (ug/mL)	Inhibition (% of control)
-6.56864	99.6083	99.9941	99.5156	99.9279		-5.56864	95.3328	95.7365	95.0547	95.1472		-4.56864	100.023	100.369	100.061	100.231		-5.56864	72.0508	73.8957	68.1148	71.2156		-6.56864	93.7347	94.171	93.0148	94.2872		-6.56864	90.8983	91.8906	90.1073	90.7775		-9	98.5512	101.035	100.413		0.60206	100.293	99.1213	100.585
-7.04576	99.9791	99.9115	99.5156	99.9224		-6.04576	95.2946	95.0874	94.5516	94.6892		-5.04576	100.301	100.371	100.44	100.132		-6.04576	74.567	74.4688	73.0605	72.2199		-7.04576	61.6227	64.4895	64.1404	63.6976		-7.04576	88.0234	88.9236	85.8248	86.916		-9.30103	87.1884	89.2855	84.8907		0.30103	94.0158	91.3719	94.7385
-7.52288	99.6574	99.4774	99.6901	99.6912		-6.52288	95.0969	95.06	94.3129	94.46		-5.52288	100.612	100.446	99.9846	100.429		-6.52288	74.6326	74.5017	73.8576	72.2363		-7.52288	8.05463	15.6793	-2.1408	9.89837		-7.52288	83.5606	85.1101	80.6251	81.8417		-9.60206	100.907	100.876	94.2344		0	82.6294	80.821	83.9522
-8	96.2098	94.254	94.4138	93.0966		-7	94.76	95.0001	94.0184	94.3239		-6	100.281	100.429	100.143	100.165		-7	71.3038	71.576	67.3779	68.2214		-8	4.26803	5.52541	-11.2887	-10.5527		-8	78.9339	80.1283	77.9892	77.9236		-9.90309	107.632	107.136	103.884		-0.30103	69.4475	66.911	63.51
-8.47712	9.50997	15.318	2.83408	7.86303		-7.47712	94.5638	93.9803	93.0035	93.1838		-6.47712	100.148	100.47	100.22	100.115		-7.47712	63.8453	65.3371	58.7181	61.5299		-8.47712	3.29386	7.38707	-4.9709	-3.5586		-8.47712	30.5387	31.3097	19.5751	28.421		-10.2041	37.0998	55.943	33.9829		-0.60206	28.6045	25.2583	20.2851
-8.95424	5.28035	3.52909	-3.0439	-0.2471		-7.95424	91.8366	92.3929	89.5183	89.9709		-6.95424	100.391	99.9846	100.072	100.197		-7.95424	39.1479	39.2378	33.6329	35.8139		-8.95424	7.75899	7.70438	-7.5712	4.25705		-8.95424	-0.2069	-1.4129	-0.5809	-8.0365		-10.5051	13.6193	13.6394	7.8296		-0.90309	8.94915	7.0846	6.44802
-9.43136	5.54853	2.59884	-4.1435	-1.1557		-8.43136	87.6471	86.6724	85.5794	85.4543		-7.43136	100.005	99.9776	99.8482	99.8646		-8.43136	4.41455	0.97878	-5.7263	-8.1133		-9.43136	3.77329	5.19944	-6.204	-12.8001		-9.43136	0.67245	-3.1095	-10.8399	-9.065		-10.8062	6.80699	7.14665	4.15989		-1.20412	16.1673	6.27698	1.68118
-9.90849	-3.4326	-0.3127	-10.3472	-10.8289		-8.90849	81.2469	78.8073	69.7745	67.9348		-7.90849	99.521	99.1569	99.1066	99.363		-8.90849	3.39789	0.82013	-7.9093	-9.6354		-9.90849	0.36584	0.50282	-9.3724	-5.6309		-9.90849	-4.5166	-4.8122	-9.3944	-7.7683		-11.1072	-12.6229	-12.8199	-3.27033		-1.50515	6.08571	1.76181	-0.53827
						-7.56864	92.7475	94.0401	92.4299	92.3929		-6.56864	100.274	100.317	100.241	100.126
						-8.04576	90.6529	92.0062	89.5019	90.2211		-7.04576	100.208	100.524	100.072	100.336
						-8.52288	87.6697	87.2489	85.934	85.063		-7.52288	100.317	100.465	100.231	100.268
						-9	76.8156	77.2803	68.1313	68.4587		-8	99.8756	99.7228	99.7352	99.4939
						-9.47712	53.5233	56.7186	41.5034	43.2576		-8.47712	93.1674	93.3038	92.0392	92.8183
						-9.95424	24.9289	26.542	15.3582	12.8801		-8.95424	61.7429	62.1799	58.8268	58.2751
						-10.4314	9.84924	10.9324	-0.9311	3.94523		-9.43136	19.7884	19.9826	10.7737	9.34033
						-10.9085	3.90044	4.46483	-3.8213	-2.1244		-9.90849	3.98887	-0.5263	-8.1679	1.17038

## Sheet: Fig.3B
iRBC number	RLU
111000	226706	218952	216170	218158
55500	122381	115920	112397	109077
27750	60510	55582	54525	54506
13875	29240	29759	27551	27532
6937.5	15001	14161	14028	13548
3468.75	7434	6849	7227	6690
1734.38	4340	3126	3151	3321
867.188	2019	1660	2019	1717
433.594	1038	747	886	739
216.797	830	357	381	472
108.398	212	283	340	283
54.1992	256	170	172	114
27.0996	57	170	94	75
13.5498	151	94	95	75
6.7749	113	94	38	57
3.38745	94	57	113	57

## Sheet: Fig.3D
Log[Epoxomicin] (M)	72h + 0h			72h + 24h			72h + 48h			72h + 72h				log[Atovaquone] (M)	Inhibition (% of control)
-6	99.5047	100.991	99.5047	100.045	99.043	100.912	99.483	100.237	100.28	99.54	100.292	100.168		-6	0.113386	-4.40789	6.10585
-6.69897	96.809	97.9589	99.5834	98.9495	100.205	101.689	100.406	100.225	99.4043	99.4484	100.244	100.141		-6.69897	-6.17482	-0.37323	10.5496
-7.39794	94.3517	92.8648	89.832	97.9372	98.0009	98.2006	99.5578	98.9455	99.2575	98.7077	99.314	98.5255		-7.39794	-5.35372	0.401576	9.63972
-8.09691	85.9676	76.612	66.5613	88.8192	85.8079	92.0451	96.7083	92.9861	95.5897	97.1167	95.1624	96.5532		-8.09691	-9.47908	-2.99717	7.4268
-8.79588	12.1723	-1.03192	-17.5514	5.45301	1.90099	-1.52993	2.43452	-4.24802	-5.58822	-9.51929	-8.18817	-15.3316		-8.79588	-11.5172	-8.66743	6.26648
-9.49485	29.4615	-6.67948	-15.8649	23.0357	-7.30833	-9.55596	15.6334	-10.3251	-10.1599	-6.26566	-3.59545	-5.56973		-9.49485	-14.7619	-13.3153	6.58774
-10.1938	8.63551	-4.39756	-19.3776	-0.787449	-9.32865	-1.12842	-3.41708	-7.05671	-14.2359	-3.5387	-4.93952	-2.05326		-10.1938	-12.1663	-4.88978	5.14206

## Sheet: Fig.4D
GFP positive oocyst	RLU
115	655050
122	292818
200	984613
110	503769
13	66100
41	177129
88	550382
49	186281
145	599279
63	457897
2	31893.7
8	45946.8
112	665435
155	901916
90	580544
23	100591
52	327385

## Sheet: Fig.4E
GFP positive sporozoite	RLU
12000	62897.9	60061.1	44799.1
6000	21721.6	20598.5	18236.8
3000	9347.93	8841.52	8469.43
1500	4448.09	3897.88	3589.78
750	2357.85	2011.38	1611.12
380	904.237	1245.67	798.629
190	442.209	626.818	367.006
100	218.402	215.002	182.001
50	110.401	116.201	87.6004
25	63.6002	64.4002	52.2001
13	50.6001	56.4002	60.6002

## Sheet: Fig.5B
	NF54 WT				GFP-NanoLuc line
sporozoites per well	15000	30000	50000		15000	30000	50000
number of intra hepatic parasites	82	122	115	0	130	171	219
	85	142	137		134	223	243
	103	118	108		117	211	236
	58	98	119		126	189	217

## Sheet: Fig.5C
NF54 WT					GFP-NanoLuc
Day 3	Day 5	Day 6	Day 7		Day 3	Day 5	Day 6	Day 7
12.705	17.119	54.398	53.6435		21.324	24.118	24.118	46.556
13.1555	13.078	37.549	37.8575		13.392	20.442	20.442	36.452
14.19	21.7735	37.6815	24.082		18.065	24.54	24.54	43.879
19.78	16.7265	27.365	31.769		18.97	17.038	17.038	49.682
14.294	17.0195	38.0605	43.879		8.865	22.198	22.198	37.748
15.2515	13.961	27.95	31.3665		18.881	17.693	17.693	45.795
11.18	30.247	27.95	52.3615		17.729	21.93	21.93	53.362
14.846	25.6635	43.203	36.123		35.459	21.363	21.363	42.669
13.8205	35.576	44.673	38.164		20.64	25.808	25.808	55.181
9.615	30.1765	36.212	47.18		17.711	24.561	24.561	115.133
9.701	30.103	36.98	51.578		12.98	25.418	25.418	75.966
13.76	24.461	45.5575	49.645		10.096	26.001	26.001	48.375
13.6065	30.0445	42.433	54.18		17.138	20.731	20.731	37.443
9.0815	28.5035	44.803	33.361		17.415	19.404	19.404	38.191
17.885	28.426	34.4215	45.318		15.058	22.904	22.904	36.788
11.6815	29.1625	45.8825	49.56		13.545	30.886	30.886	44.882
7.906	21.3165	45.0175	57.246		19.404	22.722	22.722	31.174
10.9695	25.551	36.816	36.968		14.849	29.104	29.104	41.356
12.162	27.9535	29.0895	48.045		16.583	15.493	15.493	39.823
14.3715	21.175	49.3795	60.575		20.15	20.192	20.192	41.285
16.77	34.8965	37.0805	39.048		19.101	13.337	13.337	28.65
6.6405	40.0825	30.198	50.6275		19.101	29.344	29.344	53.799
15.51	24.0955	42.828	44.919		15.331	25.872	25.872	31.763
12.594	26.1305	66.36	59.9295		18.481	18.072	18.072	42.049
15.0335	22.215	43.4455	45.037		20.192	24.518	24.518	40.244
7	20.21	35.5275	40.886		18.605	26.758	26.758	46.73
13.0565	27.429	27.8025	55.2785		12.9	27.213	27.213	42.59
13.8205	26.244	43.22	35.422		18.072	24.884	24.884	48.414
15.916	25.155	43.234	30.6495		14.623	30.029	30.029	43.709
9.2625	25.9285	32.7685	42.8815		21.373	21.947	21.947	53.248
15.05	27.765	30.663	43.603		15.48	29.078	29.078	29.536
15.933	34.2095	43.8645			12.457	20.885	20.885	51.085
13.7665	16.661	43.8645			17.991	28.124	28.124	49.946
17.119	27.5655	47.7615			17.307	21.353	21.353	45.596
13.078	23.229				16.209	21.93	21.93	39.49
21.7735	33.0525				13.82	23.865	23.865	35.993
16.7265	28.1085				13.33	27.802	27.802	44.125
17.0195	20.1415				14.626	22.015	22.015	40.997
13.961	15.438				17.546	21.353	21.353	38.786
	27.644				19.521	21.089	21.089	60.716
	27.2565				21	25.188	25.188	30.012
	31.884				19.92	26.727	26.727	50.236
	35.7935				14.62	22.575	22.575	73.846
	32.2565				19.326	27.098	27.098	45.132
	30.457				13.56	13.683	13.683	48.847
	20.6845				11.134	17.174	17.174	25.396
	27.963				16.792	29.593	29.593
	26.936				6.934	23.795	23.795
					15.075	19.177	19.177
					11.312	28.881	28.881
					15.694	24.51	24.51
						35.779	35.779
						24.476	24.476
						30.425	30.425
						28.004	28.004
							44.636
							55.131
							26.727
							29.354
							39.366
							29.078
							42.28
							52.699
							41.423
							38.702
							51.36
							42.529
							36.593
							40.744
							27.847
							38.06
							48.99
							39.042
							22.658
							48.341
							39.603
							39.603
							49.946
							45.958
							43.656
							32.698
							29.253
							41.706
							28.211
							40.011
							30.102
							30.886
							31.174

## Sheet: Fig.5D
	day 4			day 5			day 6
uninfected	7	6	5	7	6	5	7	6	5
DMSO	1219	1912	2267	3079	3971	5628	2402	3240	6764
MMV390048	156	141	148	69	81	91	61	66	59
Atovaquone	157	257	253	113	126	143	85	77	104

[truncated: 14 more sheets: Fig.5E, Fig.5F, Fig.5G, Fig.5H, Fig.6B, Fig.6C, Fig.6E, Fig.6F, Fig.6G, Fig.S4B, Fig.S5A, Fig.S5B, Fig.S6A, Fig.S6B]
